# Supplementary material for: Adaptive memory and evolution of the human naturalistic mind: Insights from the use of medicinal plants
Source: PLoS One. 2019 Mar 26;14(3):e0214300. doi: 10.1371/journal.pone.0214300 (PMC6435313; doi:10.1371/journal.pone.0214300)
Supplement: S2 Appendix — (XLSX) [file pone.0214300.s002.xlsx]

## Sheet: Phase I
Code	Mororó-Stroke	Cumaru-Cancer	Angico-Diabetes	Mint-AIDS	Cumaru-Tuberculosis	Boldo-Measles	Cumaru-Dengue	Angico-Zika	Mororó-Cholera	Mororó-Cold	Boldo-Colic	Mint-Diarrhea	Boldo-Cellulitis	Mint-Stretch marks	Angico-Warts
1F21	2	0	15	0	0	12	0	0	0	10	0	0	0	14	0
2F26	0	0	12	15	6	0	0	11	0	0	0	0	8	14	10
3F27	0	0	0	0	0	0	0	0	0	0	12	11	0	13	10
4F22	0	0	0	14	0	12	0	0	0	10	0	0	15	13	0
5M25	0	0	0	0	0	0	0	0	0	0	0	15	0	14	0
6F23	0	0	0	13	14	0	0	0	0	11	0	0	0	15	0
7F19	0	0	0	15	0	0	0	0	0	0	12	0	0	0	0
8F20	0	11	0	0	12	13	0	0	0	0	14	15	0	0	0
9F19	0	12	0	9	0	0	0	11	0	0	13	0	10	14	15
10M28	0	15	0	0	0	0	0	0	0	0	0	0	0	0	0
11F18	12	0	0	0	0	0	0	0	0	0	15	0	0	0	0
12M24	0	11	0	14	0	0	0	0	0	0	13	0	0	0	0
13M20	0	0	15	11	0	0	12	14	0	0	0	10	0	13	0
14M19	0	0	0	0	0	0	0	15	0	0	0	0	0	0	0
15M25	0	0	0	0	0	0	0	0	0	0	15	13	14	0	0
16M24	0	0	0	0	0	0	0	0	0	0	14	0	0	0	0
17M20	0	12	0	0	0	0	0	15	0	0	0	13	0	0	0
18F20	12	0	0	14	0	0	0	0	0	0	15	0	0	9	0
19M20	0	0	0	15	0	13	0	0	0	0	14	0	0	0	0
20M33	0	0	0	14	0	0	0	0	0	0	15	0	0	0	0
21M24	0	10	14	9	0	0	0	11	0	0	15	0	8	7	0
22F19	0	0	0	15	0	0	0	0	0	0	14	0	13	12	10
23M24	0	0	0	13	0	15	10	14	0	0	0	0	11	12	0
24F22	0	0	0	14	0	0	0	0	0	0	15	0	0	0	0
25M18	0	14	0	0	0	0	0	13	0	0	0	15	0	0	11
26M28	0	14	0	9	0	0	7	8	0	0	12	13	6	11	15
27F28	0	15	0	13	12	0	0	11	0	0	14	0	0	0	8
28F29	0	0	0	0	0	0	0	0	0	0	13	0	0	0	0
29F36	0	0	0	0	0	0	0	0	0	0	0	15	0	13	0
30M31	0	0	12	0	0	0	0	11	0	0	0	15	0	0	0
31F33	0	0	0	15	10	0	8	0	0	0	12	13	11	14	0
32F19	0	0	0	12	0	0	0	11	0	0	14	0	15	13	0
33F19	0	0	0	0	0	0	0	0	0	0	14	12	15	13	0
34M22	0	12	0	0	0	0	11	0	0	0	13	0	15	0	0
35F27	0	0	0	0	0	0	0	15	0	0	0	0	0	0	0
36F18	0	0	0	14	0	0	0	0	0	0	15	11	12	13	0
37M20	0	0	0	0	0	0	0	10	0	7	14	0	15	0	0
38F18	0	12	8	0	11	0	10	9	0	0	0	15	14	13	7
39F27	0	0	0	11	0	0	0	0	0	0	0	13	0	12	0
40M27	0	12	0	15	11	0	0	9	0	0	14	8	13	0	0
41F17	0	0	0	13	0	0	0	0	0	0	14	0	11	12	0
42M20	0	0	0	15	11	0	0	12	0	0	14	0	13	0	0
43F23	0	13	0	15	0	0	0	0	0	0	12	0	0	0	0
44M19	0	0	0	0	0	0	0	0	0	0	15	0	0	0	0
45F24	0	11	9	0	0	0	0	14	0	0	15	12	0	0	0
46M29	0	0	0	13	0	14	0	0	0	0	0	0	0	0	0
47M26	0	12	0	14	13	0	0	0	0	0	15	0	0	10	11
48M23	0	12	0	14	0	0	0	13	0	0	15	0	0	0	0
49F20	0	10	0	0	0	9	0	14	0	0	13	0	12	11	15
50M21	0	0	0	12	0	0	0	0	0	0	13	0	14	0	0
51M21	0	0	0	15	0	9	0	13	7	0	0	11	0	0	0
52M24	0	13	0	14	0	0	0	15	0	0	11	0	0	0	0
53M25	0	15	0	14	0	0	0	8	12	11	0	13	10	0	9
54F18	0	0	0	14	0	0	8	0	15	0	10	0	0	11	0
55M22	0	0	0	15	0	0	0	0	0	14	0	0	0	0	0
56F22	0	0	0	15	0	0	0	0	10	0	14	0	0	12	0
57F21	0	0	0	10	0	0	12	14	0	0	15	0	0	11	13
58F18	0	0	13	0	0	0	0	14	0	10	0	0	0	12	15
59F19	0	14	0	0	0	0	0	0	0	0	13	0	0	15	0
60F23	0	13	0	12	0	0	0	0	0	9	10	14	11	0	15
61M19	0	15	0	0	14	0	0	0	0	0	0	12	11	13	0
62F20	0	8	0	14	0	0	0	15	0	9	12	0	10	13	0
63F22	0	14	0	11	15	0	0	0	0	0	12	13	0	0	0
64F18	0	0	0	15	0	9	0	0	0	0	0	8	13	14	0
65F24	0	0	0	11	0	13	0	15	0	0	14	10	8	0	0
66F21	0	12	0	10	0	0	0	0	0	0	15	0	13	14	0
67F26	15	0	0	14	0	0	0	0	0	0	12	9	10	0	0
68M23	0	15	0	0	0	0	0	0	0	0	0	0	0	0	0
69M20	0	0	0	0	0	0	0	0	0	0	14	0	15	0	0
70M18	13	0	0	0	0	0	0	0	0	15	14	0	0	0	0
71F21	0	15	0	13	0	0	0	0	0	0	0	14	11	12	0
72F20	0	0	13	0	0	0	0	15	0	0	0	0	12	14	10
73M18	0	15	0	10	14	0	0	12	0	0	7	9	11	0	13
74F18	0	0	14	8	0	0	13	15	12	0	10	0	11	9	0
75M19	0	0	0	0	0	0	0	0	0	0	0	0	0	14	0
76F20	0	0	0	15	0	0	0	0	0	0	14	12	0	13	0
77F22	15	0	0	0	0	0	0	0	0	0	14	0	0	0	0
78M19	0	0	0	14	0	0	0	0	0	0	12	0	13	15	0
79F24	0	0	0	0	10	0	13	12	0	0	14	15	0	9	0
80F18	0	0	0	14	0	10	0	11	0	0	12	0	13	15	0
81F19	0	0	0	0	0	0	0	0	0	0	9	0	0	0	0
82F21	0	13	0	0	0	15	10	0	0	0	14	0	0	12	0
83F20	0	0	0	15	0	0	0	0	0	0	10	0	0	13	0
84F31	0	0	0	0	0	0	0	0	0	0	0	0	0	11	0
85F49	0	0	0	0	14	0	15	0	0	0	11	0	0	12	0
86F18	0	14	12	10	13	0	0	11	0	0	15	0	0	0	0
87F18	0	0	0	15	0	0	0	0	0	0	0	0	0	0	0
88F27	0	0	10	13	0	0	0	0	0	0	0	14	12	15	0
89M28	0	11	0	0	0	0	0	15	0	0	14	10	0	12	0
90M19	0	12	0	14	0	0	9	8	0	13	15	0	0	0	10
91F18	0	9	0	15	0	0	0	0	0	0	0	14	0	0	0
92M21	0	11	0	0	0	0	0	0	0	0	14	13	0	0	0
93F20	0	0	0	0	0	0	0	0	0	11	14	0	9	15	0
94M20	0	0	0	11	10	13	0	15	0	0	0	0	12	0	14
95M27	0	0	0	0	9	0	12	11	0	0	15	10	8	7	14
96M21	0	0	0	0	0	0	11	0	0	0	0	13	0	15	0
97M20	0	0	0	0	0	0	0	0	11	15	0	0	0	0	0
98M20	0	13	0	15	0	0	0	0	0	0	14	12	0	0	0
99M21	9	13	15	0	12	0	0	14	0	10	11	0	0	0	0
100M21	0	0	9	13	0	7	15	12	0	0	11	0	0	0	14
101M21	0	0	0	11	13	0	14	0	0	0	15	0	0	0	10
102F21	15	0	0	13	0	9	0	0	0	7	10	12	0	14	0
103M25	0	0	0	0	14	0	15	0	0	0	12	11	0	0	9
104F23	0	9	0	15	0	0	0	11	0	0	14	0	12	13	0
105F23	12	0	0	0	0	9	0	10	0	0	13	14	5	7	8
106M22	9	0	11	15	0	0	10	12	0	0	0	0	0	14	13
107F45	0	0	0	0	0	0	0	13	0	10	15	0	0	11	0
108F47	0	0	15	10	0	0	0	9	0	0	12	0	13	0	0
109F29	0	0	0	0	0	0	15	0	0	0	0	0	0	14	0
110F24	0	0	0	15	0	0	0	0	0	0	14	13	12	0	0
111M18	10	0	0	14	0	0	0	0	0	12	15	9	0	0	13
112F51	0	0	0	12	0	0	0	0	0	0	13	0	0	0	15
113F45	0	0	0	14	0	0	0	13	0	0	15	8	0	0	0
114M21	0	7	0	0	0	0	0	0	0	0	0	11	0	15	10
115F21	0	0	12	15	0	0	0	0	0	0	13	14	0	0	0
116F21	0	0	0	0	0	0	0	12	0	0	15	0	0	14	0
117M21	0	12	0	15	0	0	0	9	0	0	11	14	0	0	0
118M18	0	0	0	9	0	0	0	15	0	14	0	8	11	0	13
119M37	0	0	0	0	0	0	0	0	0	0	13	0	0	15	0
120M41	0	0	0	10	0	0	0	14	0	0	0	0	0	0	0
121F20	0	11	0	0	0	0	15	14	0	0	13	0	0	12	0
122M23	0	0	0	15	0	0	0	0	0	0	0	0	0	0	0
123F20	0	0	0	15	0	0	0	0	0	0	14	0	0	0	0
124F23	0	0	0	0	0	0	0	0	0	0	15	0	0	12	0
125M20	0	0	0	15	0	0	0	0	0	0	0	14	0	0	0
126M24	7	14	9	12	13	0	0	0	15	0	11	0	0	8	0
127F23	0	0	0	0	15	0	0	0	0	0	14	10	0	0	0
128M20	0	13	0	15	9	0	0	0	0	0	10	0	0	12	11
129F25	0	11	15	9	12	7	10	13	3	2	6	0	4	8	14
130M24	0	0	0	15	0	0	0	0	0	0	0	0	0	0	0
131M18	0	0	0	0	0	0	0	15	0	0	13	0	11	0	14
132M24	0	0	12	13	0	0	0	0	0	0	0	0	0	0	0
133F22	9	10	0	13	0	0	0	0	0	0	0	8	0	11	0
134M24	0	0	0	14	0	0	0	0	0	0	15	9	13	0	0
135M26	0	7	8	15	13	0	0	9	0	12	10	0	11	14	0
136M24	0	0	0	15	12	0	0	0	0	0	9	0	0	11	0
137M24	0	13	0	0	0	0	10	12	0	0	15	14	0	0	0
138M24	0	14	0	0	0	10	0	13	0	0	12	15	0	0	0
139F27	0	0	0	0	13	0	0	14	11	0	0	0	0	15	0
140M23	0	0	0	14	0	0	0	0	0	0	0	13	0	0	15
141M20	0	0	0	13	0	0	0	0	0	0	15	0	0	0	0
142F21	0	0	0	13	0	0	0	0	0	0	0	0	14	15	0
143M20	0	15	0	11	14	0	7	8	10	0	0	0	13	9	0
144F19	0	0	0	15	0	0	0	0	0	13	0	0	14	0	0
145F23	0	0	0	14	0	0	0	0	0	0	15	0	12	0	0
146F24	0	0	0	15	12	0	0	0	0	0	14	0	0	0	0
147F22	0	0	0	0	0	0	0	0	0	0	0	15	0	0	0
148F22	0	0	0	0	0	0	0	0	0	0	15	11	0	0	13
149M29	0	0	0	13	0	0	0	0	14	0	0	0	15	12	0
150M20	0	0	0	15	0	0	0	0	0	0	0	14	0	13	0
151M18	0	0	0	15	0	0	0	0	12	0	13	14	0	0	0
152M18	0	0	0	12	13	0	0	9	0	0	14	0	0	0	0
153F21	0	0	14	13	11	0	10	0	0	0	0	12	15	0	0
154F20	0	0	0	15	0	0	0	0	0	0	0	0	14	0	0
155M25	0	0	0	0	0	0	0	15	0	11	14	0	0	0	0
156M19	0	0	0	15	0	0	0	0	0	0	13	0	12	14	0
157F19	0	15	0	0	0	0	10	0	0	0	13	0	12	14	0
158M18	0	0	14	0	0	15	0	13	0	0	0	0	0	11	0
159M18	0	0	11	15	0	7	8	9	0	0	10	0	0	14	12
160F18	0	11	0	14	0	0	12	15	0	0	0	13	0	0	0
161M19	0	0	13	11	0	0	0	15	0	0	0	12	0	0	14
162M18	0	0	10	15	13	0	12	11	0	0	8	14	0	0	9
163F18	0	0	0	15	0	0	0	0	0	0	8	12	14	13	7
164M18	0	0	0	0	0	0	0	0	0	0	14	0	0	15	0
165F19	0	0	0	13	11	0	0	0	0	0	12	8	10	15	0
166F26	0	14	0	0	0	0	15	0	0	0	12	0	0	13	0
167F21	0	0	0	11	0	13	0	0	0	0	12	0	0	14	0
168M30	13	0	14	0	0	0	0	0	0	0	15	0	0	0	0
169M30	0	0	0	13	11	0	0	0	0	0	0	0	0	0	15
170F25	13	0	0	14	0	0	0	0	0	0	15	11	12	0	0
171F29	0	0	0	0	12	0	0	14	0	0	0	0	15	13	0
172M22	0	13	0	14	0	11	0	0	0	0	0	0	0	0	0
173F25	0	0	0	10	0	0	0	0	0	0	14	0	13	15	12
174F25	0	11	0	15	0	0	0	8	0	0	12	0	13	0	0
175F23	0	0	0	14	0	0	0	0	0	0	13	0	0	0	0
176M21	0	0	0	15	0	0	12	0	0	0	0	0	0	0	13
177F18	0	0	0	14	0	15	0	0	0	0	10	12	11	13	0
178F25	0	0	0	0	0	0	0	10	0	7	15	12	14	11	0
179F18	0	0	0	0	15	0	14	0	0	0	0	0	0	13	0
180F26	0	0	0	13	0	0	0	0	0	0	15	0	12	14	10
181M20	0	14	0	15	11	0	0	0	10	0	13	12	0	0	0
182M20	0	0	0	15	0	0	0	0	0	0	0	0	0	0	0
183F24	0	0	13	0	0	0	0	0	0	15	14	0	0	0	0
184M33	0	0	0	14	0	0	0	0	0	0	0	0	0	0	0
185M20	0	0	0	10	15	13	0	11	0	0	12	0	0	14	0
186M21	0	14	0	8	15	11	13	0	0	0	12	0	10	9	0
187M19	0	0	0	14	0	0	0	0	0	0	15	0	0	13	0
188F34	0	12	0	0	11	0	0	10	0	13	8	9	15	14	0
189F21	0	0	0	0	0	0	0	15	0	0	13	0	0	0	0
190F30	0	15	0	0	0	13	0	0	0	0	0	0	0	0	0
191F25	0	0	13	11	0	5	0	14	9	0	15	10	7	8	12
192F27	0	0	0	0	0	0	0	0	0	0	0	14	0	0	0
193F18	0	12	0	0	10	0	0	0	0	0	9	14	15	13	0
194M19	0	0	0	0	0	0	0	0	0	0	0	0	0	0	0
195F25	0	15	0	0	0	0	0	12	0	0	0	0	13	14	0
196F24	0	9	0	0	0	0	10	13	4	5	15	0	14	7	0
197M24	0	0	0	0	0	0	0	0	0	0	0	0	0	0	0
198F24	0	11	0	0	0	0	12	13	0	0	15	0	0	0	0
199F35	0	0	14	10	0	0	0	0	0	0	12	0	0	0	0
200M23	14	0	0	0	0	0	0	13	0	0	11	0	0	12	15

## Sheet: Phase II
Code	Mororó-Stroke	Cumaru-Cancer	Angico-Diabetes	Mint-AIDS	Cumaru-Tuberculosis	Boldo-Measles	Cumaru-Dengue	Angico-Zika	Mororó-Cholera	Mororó-Cold	Boldo-Colic	Mint-Diarrhea	Boldo-Cellulitis	Mint-Stretch marks	Angico-Warts
1F21	0	0	0	0	0	0	0	0	0	0	0	0	0	0	0
2F26	0	0	0	0	0	0	0	0	0	0	0	0	0	0	0
3F27	0	0	0	0	0	0	0	0	0	0	0	0	0	13	0
4F22	0	0	0	0	0	0	0	0	0	0	0	0	0	0	0
5M25	0	0	12	0	0	0	0	0	0	0	0	0	0	14	0
8F20	0	0	0	0	0	0	0	0	0	0	0	0	0	0	0
9F19	0	0	0	15	0	0	11	0	0	0	0	0	0	0	0
22F19	0	0	0	0	0	0	0	0	0	0	0	0	0	0	0
29F36	0	0	0	0	0	0	0	0	0	0	0	0	0	0	0
36F18	0	0	0	0	0	0	0	0	0	0	14	0	0	0	0
39F27	0	0	0	0	0	0	0	0	0	0	0	0	0	0	0
43F23	0	0	0	0	0	0	0	0	0	0	15	0	0	0	0
49F20	0	0	0	0	0	0	0	0	0	0	0	0	13	15	0
52M24	0	0	0	0	0	0	0	0	0	0	0	0	0	0	0
53M25	0	0	0	0	0	0	0	0	0	0	0	0	0	0	0
54F18	0	0	0	0	0	0	0	0	0	0	0	0	0	0	0
82F21	0	0	0	0	11	0	0	0	0	13	15	0	12	0	0
61M19	0	0	0	0	0	0	0	0	0	0	0	0	0	0	0
95M27	0	0	0	0	0	0	0	15	0	0	0	13	0	0	0
62F20	0	0	0	0	0	0	0	0	0	0	0	0	0	0	0
84F31	0	0	0	0	0	0	0	0	0	0	0	0	0	0	0
85F49	0	0	0	0	0	0	0	0	0	0	0	0	0	0	0
76F20	0	0	0	0	0	0	0	0	0	0	15	0	0	0	0
77F22	0	0	0	0	0	0	0	0	0	0	0	0	0	0	0
72F20	0	0	0	0	0	0	0	0	0	0	0	0	14	15	0
91F18	0	0	0	15	0	0	0	0	0	0	0	0	0	0	0
90M19	0	0	0	15	0	0	0	0	0	0	0	0	0	0	0
92M21	0	0	0	0	14	0	0	0	0	0	15	13	0	0	0
94M20	0	0	0	0	15	0	0	14	0	0	0	0	12	0	0
89M28	0	0	0	0	0	0	0	0	0	0	0	0	0	0	0
83F20	0	0	0	0	0	0	0	0	0	0	15	0	10	0	0
99M21	0	0	0	0	0	0	0	0	0	0	15	0	0	0	0
78M19	0	0	0	15	0	0	0	0	0	0	13	0	0	0	0
70M18	0	0	0	0	0	0	0	0	0	0	0	0	0	0	0
65F24	0	0	0	0	0	0	0	0	0	0	0	0	0	0	0
75M19	0	0	0	0	0	0	0	0	0	0	0	0	0	0	0
74F18	0	0	0	15	0	0	0	0	0	0	14	0	0	0	0
